# Supplementary material for: Leaf Membrane Stability under High Temperatures as an Indicator of Heat Tolerance in Potatoes and Genome-Wide Association Studies to Understand the Underlying Genetics
Source: Plants (Basel). 2024 Aug 6;13(16):2175. doi: 10.3390/plants13162175 (PMC11359314; doi:10.3390/plants13162175)
Supplement: Supplementary file 1 [file plants-13-02175-s001.zip]

Archive with 3 entries (3 files):
- S3_Genotypic Markers.csv
- S4_Raw Data for REC.xlsx
- Supplementary_Ifeduba_Electrolyte Leakage Assay_Submitted.pdf
