# Supplementary material for: Leaf Membrane Stability under High Temperatures as an Indicator of Heat Tolerance in Potatoes and Genome-Wide Association Studies to Understand the Underlying Genetics
Source: Plants (Basel). 2024 Aug 6;13(16):2175. doi: 10.3390/plants13162175 (PMC11359314; doi:10.3390/plants13162175)
Supplement: Supplementary file 1 [file plants-13-02175-s001.zip › S4_Raw Data for REC.xlsx]

## Sheet: Sheet1
S3: Raw data of Relative electrolyte conductivity (REC) of 215 potato clones evaluated at 50oC after four hours of heat stress using leaf tissues in a water bath. Each genotype was replicated three times, and five leaf discs of 5cm were collected per sample.
Genotype	Rep	REC
AOR07781-2	1	72.95
AOR07781-2	2	70.21
AOR07781-2	3	67.69
AORTX09037-1W/Y	1	80.24
AORTX09037-1W/Y	2	79
AORTX09037-1W/Y	3	81.4
AORTX09037-5W/Y	1	86.15
AORTX09037-5W/Y	2	84.99
AORTX09037-5W/Y	3	84.79
AORTX11913-3W/Re	1	70.16
AORTX11913-3W/Re	2	71.98
AORTX11913-3W/Re	3	72.84
AOTX93483-1R	1	71.18
AOTX93483-1R	2	74.4
AOTX93483-1R	3	76.15
AOTX95265-1Ru	1	71.7
AOTX95265-1Ru	2	71.05
AOTX95265-1Ru	3	69.43
AOTX95265-2ARu	1	87.2
AOTX95265-2ARu	2	86.52
AOTX95265-2ARu	3	85.34
AOTX95265-2Ru	1	81.63
AOTX95265-2Ru	2	77.74
AOTX95265-2Ru	3	80.45
AOTX95265-4Ru	1	75.05
AOTX95265-4Ru	2	76.78
AOTX95265-4Ru	3	75.42
AOTX95309-1W	1	69.9
AOTX95309-1W	2	70.07
AOTX95309-1W	3	69.93
AOTX96075-1Ru	1	82.47
AOTX96075-1Ru	2	81
AOTX96075-1Ru	3	76.22
AOTX96216-1Ru	1	80.97
AOTX96216-1Ru	2	87.44
AOTX96216-1Ru	3	85.03
AOTX96216-2Ru	1	96.79
AOTX96216-2Ru	2	98.8
AOTX96216-2Ru	3	103.18
AOTX98096-1Ru	1	68.78
AOTX98096-1Ru	2	73.11
AOTX98096-1Ru	3	70.34
AOTX98137-1Ru	1	69.16
AOTX98137-1Ru	2	68.12
AOTX98137-1Ru	3	67.24
AOTX98152-3Ru	1	73.2
AOTX98152-3Ru	2	75.66
AOTX98152-3Ru	3	74.95
AOTX98202-1Ru	1	73.97
AOTX98202-1Ru	2	74.74
AOTX98202-1Ru	3	78.31
Atlantic	1	83.43
Atlantic	2	81.31
Atlantic	3	82.75
ATTX01178-1R	1	64.56
ATTX01178-1R	2	60.01
ATTX01178-1R	3	59.36
ATTX03516-2R	1	80.87
ATTX03516-2R	2	78.5
ATTX03516-2R	3	81.68
ATTX05175s-1R/Y	1	84.83
ATTX05175s-1R/Y	2	79.9
ATTX05175s-1R/Y	3	79.63
ATTX06246-1R	1	81
ATTX06246-1R	2	77.73
ATTX06246-1R	3	82.94
ATTX10007-1Ru	1	66.93
ATTX10007-1Ru	2	65.18
ATTX10007-1Ru	3	68.68
ATTX10265-4R/Y	1	87.33
ATTX10265-4R/Y	2	85.27
ATTX10265-4R/Y	3	85.58
ATTX10333-1W/Y	1	83.79
ATTX10333-1W/Y	2	84.68
ATTX10333-1W/Y	3	85.38
ATTX88481-1P/W	1	68.79
ATTX88481-1P/W	2	73.15
ATTX88481-1P/W	3	71.41
ATTX95490-2W	1	81.18
ATTX95490-2W	2	80.6
ATTX95490-2W	3	80.12
ATTX98444s-16R/Y	1	87.64
ATTX98444s-16R/Y	2	86.32
ATTX98444s-16R/Y	3	86.65
ATTX98448-6R/Y	1	60.15
ATTX98448-6R/Y	2	61.38
ATTX98448-6R/Y	3	63.01
ATTX98453-11Br	1	70.88
ATTX98453-11Br	2	76.15
ATTX98453-11Br	3	76.62
ATTX98453-3R	1	65.99
ATTX98453-3R	2	67.67
ATTX98453-3R	3	64.81
ATTX98453-6R	1	66.8
ATTX98453-6R	2	68.66
ATTX98453-6R	3	69.43
ATTX98462s-3R/Y	1	83.75
ATTX98462s-3R/Y	2	85.04
ATTX98462s-3R/Y	3	85.25
ATTX98465-1R/Y	1	89.17
ATTX98465-1R/Y	2	86.59
ATTX98465-1R/Y	3	84.25
ATTX98466-5R/WR	1	67.46
ATTX98466-5R/WR	2	67.76
ATTX98466-5R/WR	3	61.31
ATTX98468-5Ru/Y	1	82.6
ATTX98468-5Ru/Y	2	83.89
ATTX98468-5Ru/Y	3	84.95
ATTX98493-2P/P	1	91.77
ATTX98493-2P/P	2	87.67
ATTX98493-2P/P	3	89.61
ATTX98500-2P/Y	1	69.46
ATTX98500-2P/Y	2	70.52
ATTX98500-2P/Y	3	71.95
ATTX99325-1P	1	70.33
ATTX99325-1P	2	73.02
ATTX99325-1P	3	68.73
ATX02263-1R/Y	1	60.43
ATX02263-1R/Y	2	60.41
ATX02263-1R/Y	3	61.35
ATX05186s-1R	1	79.01
ATX05186s-1R	2	78.07
ATX05186s-1R	3	78.54
ATX05202s-3W/Y	1	75.17
ATX05202s-3W/Y	2	74.92
ATX05202s-3W/Y	3	73.75
ATX06264s-4R/Y	1	87.49
ATX06264s-4R/Y	2	92.65
ATX06264s-4R/Y	3	88.71
ATX11586-2R/Y	1	81.81
ATX11586-2R/Y	2	79.44
ATX11586-2R/Y	3	79.36
ATX11684f-2W/Y	1	77.34
ATX11684f-2W/Y	2	79.76
ATX11684f-2W/Y	3	77.23
ATX13134-3W/Y	1	48.9
ATX13134-3W/Y	2	50.61
ATX13134-3W/Y	3	50.83
ATX13287-1Ru	1	62.63
ATX13287-1Ru	2	64.04
ATX13287-1Ru	3	63.22
ATX15097-1Ru	1	54.29
ATX15097-1Ru	2	59.97
ATX15097-1Ru	3	56.53
ATX15120-1Ru	1	87.2
ATX15120-1Ru	2	87.06
ATX15120-1Ru	3	86.55
ATX84378-6Ru	1	79.24
ATX84378-6Ru	2	78.15
ATX84378-6Ru	3	75.76
ATX84706-2Ru	1	80.1
ATX84706-2Ru	2	78.58
ATX84706-2Ru	3	80.23
ATX9202-3Ru	1	84.07
ATX9202-3Ru	2	82.53
ATX9202-3Ru	3	86.44
ATX9312-1Ru	1	69.93
ATX9312-1Ru	2	70.28
ATX9312-1Ru	3	70.1
ATX9332-8Ru	1	74.23
ATX9332-8Ru	2	75.18
ATX9332-8Ru	3	73.14
ATX97147-4Ru	1	83.87
ATX97147-4Ru	2	84.98
ATX97147-4Ru	3	83.52
BTX2103-1R/Y	1	64.65
BTX2103-1R/Y	2	58.62
BTX2103-1R/Y	3	60.79
BTX2332-1R	1	71.4
BTX2332-1R	2	77.05
BTX2332-1R	3	77.8
Castle Russet	1	66.73
Castle Russet	2	68.97
Castle Russet	3	70.18
CO112-F2-2P/P	1	63.14
CO112-F2-2P/P	2	65.37
CO112-F2-2P/P	3	65.6
COTX00104-6R	1	79.25
COTX00104-6R	2	82.74
COTX00104-6R	3	81.24
COTX02172-1R	1	70.21
COTX02172-1R	2	61.44
COTX02172-1R	3	65.58
COTX02293-4R	1	76.48
COTX02293-4R	2	76.69
COTX02293-4R	3	78.37
COTX03079-1W/Y	1	74.55
COTX03079-1W/Y	2	73.3
COTX03079-1W/Y	3	73.68
COTX03187f-1W	1	75.61
COTX03187f-1W	2	74.5
COTX03187f-1W	3	72.9
COTX04050s-1P/P	1	83.5
COTX04050s-1P/P	2	80.78
COTX04050s-1P/P	3	84.64
COTX04303-3Ru/Y	1	69.44
COTX04303-3Ru/Y	2	70.46
COTX04303-3Ru/Y	3	67.76
COTX05095-2Ru/Y	1	76.66
COTX05095-2Ru/Y	2	81.95
COTX05095-2Ru/Y	3	78.9
COTX05211-4R	1	85.89
COTX05211-4R	2	86.39
COTX05211-4R	3	81.72
COTX05211-5R	1	79.24
COTX05211-5R	2	76.61
COTX05211-5R	3	76.22
COTX05211-7R	1	73.06
COTX05211-7R	2	71.81
COTX05211-7R	3	72.88
COTX05249s-3W/Y	1	72.3
COTX05249s-3W/Y	2	77.42
COTX05249s-3W/Y	3	70.98
COTX08063-2Ru	1	76.63
COTX08063-2Ru	2	77.76
COTX08063-2Ru	3	75.56
COTX08121-1Ru	1	84.62
COTX08121-1Ru	2	83.86
COTX08121-1Ru	3	84.11
COTX08121-4Ru	1	93.41
COTX08121-4Ru	2	88.19
COTX08121-4Ru	3	84.53
COTX08322-10Ru	1	56.22
COTX08322-10Ru	2	57.63
COTX08322-10Ru	3	56.51
COTX08365-1P/P	1	51.33
COTX08365-1P/P	2	48.98
COTX08365-1P/P	3	49.34
COTX08365f-3P/P	1	82.24
COTX08365f-3P/P	2	81.92
COTX08365f-3P/P	3	80.12
COTX09022-3RuRE/Y	1	71.32
COTX09022-3RuRE/Y	2	70.52
COTX09022-3RuRE/Y	3	70.53
COTX09052-1Ru	1	79.43
COTX09052-1Ru	2	78.26
COTX09052-1Ru	3	76.62
COTX09052-2Ru	1	80.13
COTX09052-2Ru	2	74.42
COTX09052-2Ru	3	75.32
COTX10073s-1W	1	74.47
COTX10073s-1W	2	71.48
COTX10073s-1W	3	70.98
COTX10080-2Ru	1	73.61
COTX10080-2Ru	2	74.76
COTX10080-2Ru	3	73.9
COTX10097-2W	1	74.16
COTX10097-2W	2	75.88
COTX10097-2W	3	77.14
COTX10118-1Wre/Y	1	58.67
COTX10118-1Wre/Y	2	59.55
COTX10118-1Wre/Y	3	60.53
COTX10118-4Wpe/Y	1	61.33
COTX10118-4Wpe/Y	2	55.88
COTX10118-4Wpe/Y	3	55.07
COTX10138-15Wpe/Y	1	88.09
COTX10138-15Wpe/Y	2	87.8
COTX10138-15Wpe/Y	3	86.05
COTX10138s-7Wpe/Y	1	68.05
COTX10138s-7Wpe/Y	2	65.43
COTX10138s-7Wpe/Y	3	65.3
COTX10226-1Wre/Y	1	78.18
COTX10226-1Wre/Y	2	78.4
COTX10226-1Wre/Y	3	78.99
COTX13029-2Ru/Y	1	81.99
COTX13029-2Ru/Y	2	83.16
COTX13029-2Ru/Y	3	82.75
COTX13215-2Ru	1	56.05
COTX13215-2Ru	2	59.95
COTX13215-2Ru	3	57.98
COTX15083-1R	1	81.84
COTX15083-1R	2	86.39
COTX15083-1R	3	87.63
COTX15111-1R	1	80.8
COTX15111-1R	2	82.27
COTX15111-1R	3	82.34
COTX16013-5W	1	79.65
COTX16013-5W	2	80.56
COTX16013-5W	3	78.71
COTX16078-9PWpinto/Y	1	78.47
COTX16078-9PWpinto/Y	2	80.14
COTX16078-9PWpinto/Y	3	82.97
COTX17016f-2P/P	1	79.83
COTX17016f-2P/P	2	79.78
COTX17016f-2P/P	3	79.01
COTX17288-3W	1	84.74
COTX17288-3W	2	87.16
COTX17288-3W	3	87.36
COTX17304-1Ru	1	46.06
COTX17304-1Ru	2	47.36
COTX17304-1Ru	3	47.58
COTX94216-1R	1	81
COTX94216-1R	2	79.42
COTX94216-1R	3	79.61
COTX94218-1R	1	62.7
COTX94218-1R	2	68.63
COTX94218-1R	3	64.4
Krantz	1	57.15
Krantz	2	60.31
Krantz	3	60.84
MWTX2609-4Ru	1	78.17
MWTX2609-4Ru	2	76.83
MWTX2609-4Ru	3	78.09
MWTX548-2Ru	1	69.36
MWTX548-2Ru	2	70.76
MWTX548-2Ru	3	70.87
NDTX050169s-1R	1	54.88
NDTX050169s-1R	2	56.89
NDTX050169s-1R	3	55.11
NDTX050184s-1R/Y	1	76.83
NDTX050184s-1R/Y	2	73.11
NDTX050184s-1R/Y	3	69.18
NDTX059759-3R/Y Pinto	1	82.96
NDTX059759-3R/Y Pinto	2	76.29
NDTX059759-3R/Y Pinto	3	79.1
NDTX059761-1R/R	1	80.35
NDTX059761-1R/R	2	76.79
NDTX059761-1R/R	3	75.87
NDTX059828-2W	1	56.8
NDTX059828-2W	2	55.56
NDTX059828-2W	3	57.62
NDTX060700C-1W	1	96.38
NDTX060700C-1W	2	94.37
NDTX060700C-1W	3	92.66
NDTX071109C-1W	1	82.31
NDTX071109C-1W	2	88.23
NDTX071109C-1W	3	83.03
NDTX071258Bs-1R	1	67.94
NDTX071258Bs-1R	2	66.8
NDTX071258Bs-1R	3	65.67
NDTX081451CBs-1Y/Y	1	67.27
NDTX081451CBs-1Y/Y	2	70.96
NDTX081451CBs-1Y/Y	3	69.17
NDTX081618-1P/P	1	69.57
NDTX081618-1P/P	2	71.88
NDTX081618-1P/P	3	72.27
NDTX081644CAB-2W	1	80.88
NDTX081644CAB-2W	2	76.84
NDTX081644CAB-2W	3	79.47
NDTX081648CB-13W	1	75.52
NDTX081648CB-13W	2	76.91
NDTX081648CB-13W	3	75.9
NDTX081648CB-1W	1	59.39
NDTX081648CB-1W	2	64.06
NDTX081648CB-1W	3	60.67
NDTX081648CB-4W	1	72.17
NDTX081648CB-4W	2	74.83
NDTX081648CB-4W	3	75.9
NDTX091908AB-2W	1	77.15
NDTX091908AB-2W	2	78.14
NDTX091908AB-2W	3	78.08
NDTX092237C-2R/R	1	78.27
NDTX092237C-2R/R	2	77.54
NDTX092237C-2R/R	3	76.81
NDTX092238Cs-1P/W	1	70.32
NDTX092238Cs-1P/W	2	75.87
NDTX092238Cs-1P/W	3	74.16
NDTX1244-3W/Y	1	64.11
NDTX1244-3W/Y	2	64.17
NDTX1244-3W/Y	3	65.1
NDTX1246-5W/Y	1	68.96
NDTX1246-5W/Y	2	68.88
NDTX1246-5W/Y	3	69.27
NDTX12471-6W/Y	1	81.51
NDTX12471-6W/Y	2	84.88
NDTX12471-6W/Y	3	87.09
NDTX1287B-1W	1	82.38
NDTX1287B-1W	2	79.76
NDTX1287B-1W	3	80.57
NDTX14156-2RWpinto/Y	1	81.91
NDTX14156-2RWpinto/Y	2	84.91
NDTX14156-2RWpinto/Y	3	83.32
NDTX14156-3P/WP	1	78.42
NDTX14156-3P/WP	2	79.79
NDTX14156-3P/WP	3	79.37
NDTX14156A-3RWpinto/Y	1	81.35
NDTX14156A-3RWpinto/Y	2	76.65
NDTX14156A-3RWpinto/Y	3	78.84
NDTX14247CAB-1W	1	71.64
NDTX14247CAB-1W	2	74.57
NDTX14247CAB-1W	3	73.29
NDTX14247CAB-2W	1	71.21
NDTX14247CAB-2W	2	74.01
NDTX14247CAB-2W	3	76.15
NDTX14263BC-3W	1	78.55
NDTX14263BC-3W	2	80.99
NDTX14263BC-3W	3	77.66
NDTX14362AB-1W	1	64.75
NDTX14362AB-1W	2	64.82
NDTX14362AB-1W	3	66.85
NDTX1482YB-1W	1	67.26
NDTX1482YB-1W	2	71.23
NDTX1482YB-1W	3	69.28
NDTX1753Y-1R	1	70.9
NDTX1753Y-1R	2	73.51
NDTX1753Y-1R	3	73.9
NDTX1791-1Ru	1	71.67
NDTX1791-1Ru	2	73.88
NDTX1791-1Ru	3	72.24
NDTX187Y-1W	1	77.78
NDTX187Y-1W	2	79.31
NDTX187Y-1W	3	77.75
NDTX4271-5R	1	61.42
NDTX4271-5R	2	63.96
NDTX4271-5R	3	66.84
NDTX4784-7R	1	59.12
NDTX4784-7R	2	63.18
NDTX4784-7R	3	62.71
NDTX4828-2R	1	69.86
NDTX4828-2R	2	68.02
NDTX4828-2R	3	72.01
NDTX5067-2R	1	73.03
NDTX5067-2R	2	75.19
NDTX5067-2R	3	72.56
NDTX5438-11R	1	74.19
NDTX5438-11R	2	75.49
NDTX5438-11R	3	78.43
NDTX731-1R	1	67.55
NDTX731-1R	2	67.34
NDTX731-1R	3	69.24
NDTX9-1068-11R	1	66.85
NDTX9-1068-11R	2	71.42
NDTX9-1068-11R	3	67.69
PORTX03PG25-2R/R	1	81.19
PORTX03PG25-2R/R	2	81.3
PORTX03PG25-2R/R	3	84.84
PTTX05-PG07-1W	1	79.24
PTTX05-PG07-1W	2	80.17
PTTX05-PG07-1W	3	78.72
Red LaSoda	1	65.67
Red LaSoda	2	68
Red LaSoda	3	67.74
Reveille Russet	1	61.36
Reveille Russet	2	63.66
Reveille Russet	3	65.2
Rio Rojo	1	82.36
Rio Rojo	2	73.65
Rio Rojo	3	76.85
Russet Burbank	1	79.98
Russet Burbank	2	79.29
Russet Burbank	3	80.18
Russet Norkotah	1	73.79
Russet Norkotah	2	74.13
Russet Norkotah	3	70.34
Russet Norkotah 102	1	70.27
Russet Norkotah 102	2	70.49
Russet Norkotah 102	3	69.64
Russet Norkotah 112	1	80.77
Russet Norkotah 112	2	81.91
Russet Norkotah 112	3	80.9
Russet Norkotah 223	1	53.89
Russet Norkotah 223	2	53.07
Russet Norkotah 223	3	54.21
Russet Norkotah 278	1	68.68
Russet Norkotah 278	2	67.63
Russet Norkotah 278	3	65.68
Russet Norkotah 296	1	70.97
Russet Norkotah 296	2	67.59
Russet Norkotah 296	3	68.06
Sierra Gold TM	1	70.68
Sierra Gold TM	2	71.07
Sierra Gold TM	3	72.29
Sierra Rose	1	81.42
Sierra Rose	2	83.64
Sierra Rose	3	81.7
Stampede Russet	1	63.71
Stampede Russet	2	61
Stampede Russet	3	61.45
Tacna	1	92
Tacna	2	88.31
Tacna	3	89.94
Tokio	1	73.82
Tokio	2	84.79
Tokio	3	82.35
TX05249-10W	1	73.48
TX05249-10W	2	73.15
TX05249-10W	3	70.82
TX05249-11W	1	79.58
TX05249-11W	2	81.91
TX05249-11W	3	81.25
TX08350-12Ru	1	84.67
TX08350-12Ru	2	82.39
TX08350-12Ru	3	84.66
TX09396-1W	1	79.05
TX09396-1W	2	79.86
TX09396-1W	3	77.61
TX11461-2W	1	63.04
TX11461-2W	2	62.59
TX11461-2W	3	62.56
TX11461-3W	1	68.04
TX11461-3W	2	66.79
TX11461-3W	3	65.2
TX12474-1P/R	1	54.52
TX12474-1P/R	2	53.16
TX12474-1P/R	3	52.82
TX12484-2WZC	1	72.08
TX12484-2WZC	2	71.88
TX12484-2WZC	3	69.67
TX12484-3WZC	1	78.21
TX12484-3WZC	2	77.41
TX12484-3WZC	3	77.63
TX12484-4W	1	65.17
TX12484-4W	2	67.29
TX12484-4W	3	66.2
TX13590-9Ru	1	80.54
TX13590-9Ru	2	81.5
TX13590-9Ru	3	81.08
TX14646-1RWpinto/Y	1	75.24
TX14646-1RWpinto/Y	2	65.73
TX14646-1RWpinto/Y	3	69.59
TX1475-3W	1	82.42
TX1475-3W	2	85.56
TX1475-3W	3	85.1
TX1673-1W/Y	1	65.88
TX1673-1W/Y	2	67.06
TX1673-1W/Y	3	66.27
TX17734-1Y/Y	1	59.67
TX17734-1Y/Y	2	55.94
TX17734-1Y/Y	3	61.71
TX17742-19R/R	1	83.74
TX17742-19R/R	2	82.7
TX17742-19R/R	3	84.64
TX17742-23P/P	1	63.04
TX17742-23P/P	2	64.43
TX17742-23P/P	3	64.53
TX17742-5YPpinto/YP	1	69.52
TX17742-5YPpinto/YP	2	70.15
TX17742-5YPpinto/YP	3	70.73
TX17763-2Y/Y	1	69.83
TX17763-2Y/Y	2	69.47
TX17763-2Y/Y	3	69.42
TX17788f-4R/R	1	66.04
TX17788f-4R/R	2	67.67
TX17788f-4R/R	3	66.95
TX17797s-11Y/Y	1	91.07
TX17797s-11Y/Y	2	94.89
TX17797s-11Y/Y	3	98.2
TX17805-10PYpinto/Y	1	76.46
TX17805-10PYpinto/Y	2	77.43
TX17805-10PYpinto/Y	3	73.58
TX17805-1RWpinto/R	1	73.73
TX17805-1RWpinto/R	2	74.35
TX17805-1RWpinto/R	3	71.6
TX17805-8R/R	1	67.27
TX17805-8R/R	2	67.24
TX17805-8R/R	3	68.9
TX17846-1W	1	81.19
TX17846-1W	2	82.17
TX17846-1W	3	80.39
TX18192-2R/Y	1	69.35
TX18192-2R/Y	2	70.38
TX18192-2R/Y	3	69.26
TX19456f-2W	1	86.78
TX19456f-2W	2	85.47
TX19456f-2W	3	84.18
TX6-1216-1Ru	1	74.17
TX6-1216-1Ru	2	71.49
TX6-1216-1Ru	3	71.82
TXA549-1Ru	1	81.92
TXA549-1Ru	2	78.17
TXA549-1Ru	3	76.99
TXNS249	1	67.07
TXNS249	2	68.41
TXNS249	3	66.39
TXYG79	1	66.3
TXYG79	2	70.09
TXYG79	3	67.19
Unica	1	61.86
Unica	2	64.38
Unica	3	62.94
Vanguard Russet	1	64.99
Vanguard Russet	2	62.75
Vanguard Russet	3	61.7
Waneta	1	83.91
Waneta	2	82.21
Waneta	3	83.69
White LaSoda	1	62.07
White LaSoda	2	64.96
White LaSoda	3	64.16
Yukon Gold	1	72.41
Yukon Gold	2	68.5
Yukon Gold	3	75.47
TX08325-2P/YP	1	71.82
TX08325-2P/YP	2	66.81
TX08325-2P/YP	3	69.79
COTX05082-2P/P	1	78.3
COTX05082-2P/P	2	80.05
COTX05082-2P/P	3	81.17
Granola	1	68.2
Granola	2	67.1
Granola	3	67.04
Dubloon	1	47.62
Dubloon	2	48.83
Dubloon	3	50.37
Sarpo Mira	1	73.8
Sarpo Mira	2	71.05
Sarpo Mira	3	73.15
Nautilus	1	84.01
Nautilus	2	78.37
Nautilus	3	81.44
Inka Gold	1	82
Inka Gold	2	80.05
Inka Gold	3	80.27
PA99N82-4	1	66.38
PA99N82-4	2	68.47
PA99N82-4	3	67.78
TX11461-1R	1	81.1
TX11461-1R	2	79.11
TX11461-1R	3	78.35
ATTX11633-1RYpinto/Y	1	87.58
ATTX11633-1RYpinto/Y	2	82.24
ATTX11633-1RYpinto/Y	3	86.54
TXYG105	1	68.25
TXYG105	2	70.38
TXYG105	3	68.69
TXYG107	1	71.7
TXYG107	2	72.1
TXYG107	3	72.56
TXYG55	1	71.65
TXYG55	2	70.35
TXYG55	3	71.01
California Gold	1	75.15
California Gold	2	71.84
California Gold	3	73.52
Gold Nugget	1	83.31
Gold Nugget	2	82.47
Gold Nugget	3	78.83
A05214-3LB	1	70.27
A05214-3LB	2	70.62
A05214-3LB	3	71.71
NDTX12203AB-1W	1	83.02
NDTX12203AB-1W	2	84.56
NDTX12203AB-1W	3	84.74
ATX99013-1Ru	1	68.52
ATX99013-1Ru	2	64.4
ATX99013-1Ru	3	66.49
A02449-100LB	1	65.89
A02449-100LB	2	66.42
A02449-100LB	3	66.16
AO7781-10LB	1	67.84
AO7781-10LB	2	65.81
AO7781-10LB	3	67.23
COTX1723-2Ru	1	73.99
COTX1723-2Ru	2	78.01
COTX1723-2Ru	3	78.13
